# Supplementary material for: Identification of host gene-microbiome associations in colorectal cancer patients using mendelian randomization
Source: J Transl Med. 2023 Aug 10;21:535. doi: 10.1186/s12967-023-04335-9 (PMC10416448; doi:10.1186/s12967-023-04335-9)
Supplement: Supplementary file 2 — Additional file 2: Table S1. STROBE-MR Checklist. Table S2. SNPs used as instrumental variables from gut microbiome and CRC GWASs (P < 1 × 10–5). Table S3. Results of MR Steiger direction test. Table S4. Power calculations in Mendelian randomization study. [file 12967_2023_4335_MOESM2_ESM.xlsx]

## Sheet: Table S1
Table 1. STROBE-MR Checklist. (Skrivankova et al., 2021)
Item No.	Section	Checklist item	Manuscript section and paragraph
Title and abstract
1	Title and abstract	Indicate mendelian randomization (MR) as the study’s design in the title and/or the abstract if that is a main purpose of the study.	Title and abstract
Introduction
2	Background	Explain the scientific background and rationale for the reported study. What is the exposure? Is a potential causal relationship between exposure and outcome plausible? Justify why MR is a helpful method to address the study question.	Introduction, paragraphs 1-2
3	Objectives	State specific objectives clearly, including prespecified causal hypotheses (if any). State that MR is a method that, under specific assumptions, intends to estimate causal effects.	Introduction, paragraph 3
Methods
4	Study design and data sources	Present key elements of the study design early in the article. Consider including a table listing sources of data for all phases of the study. For each data source contributing to the analysis, describe the following:	Methods; Figure 1
	a	Setting: Describe the study design and the underlying population, if possible. Describe the setting, locations, and relevant dates, including periods of recruitment, exposure, follow-up, and data collection, when available.	Methods, "Study design" section
	b	Participants: Report the eligibility criteria and the sources and methods of selection of participants. Report the sample size and whether any power or sample size calculations were carried out prior to the main analysis.	Methods, "Data Sources and Instrument selection" and "Statistical analysis" sections;Table 1 and Supplementary Table 4
	c	Describe measurement, quality control, and selection of genetic variants.	Methods, "Data Sources and Instrument selection" section
	d	For each exposure, outcome, and other relevant variables, describe methods of assessment and diagnostic criteria for diseases.	Methods, "Data Sources and Instrument selection" section
	e	Provide details of ethics committee approval and participant informed consent, if relevant.	Methods, "Data Sources" section
5	Assumptions	Explicitly state the 3 core instrumental variable (IV) assumptions for the main analysis (relevance, independence, and exclusion restriction), as well assumptions for any additional or sensitivity analysis.	Methods, "Study design" and "Statistical analysis" sections; Supplementary Figure 1-12.
6	Statistical methods: main analysis	Describe statistical methods and statistics used.	Methods, "Statistical analysis" sections
	a	Describe how quantitative variables were handled in the analyses (ie, scale, units, model).	Methods, "Statistical analysis" sections
	b	Describe how genetic variants were handled in the analyses and, if applicable, how their weights were selected.	Methods, "Statistical analysis" sections
	c	Describe the MR estimator (eg, 2-stage least squares, Wald ratio) and related statistics. Detail the included covariates and, in case of 2-sample MR, whether the same covariate set was used for adjustment in the 2 samples.	Methods, "Statistical analysis" sections
	d	Explain how missing data were addressed.	N/A
	e	If applicable, indicate how multiple testing was addressed.	N/A
7	Assessment of assumptions	Describe any methods or prior knowledge used to assess the assumptions or justify their validity.	Methods, "Statistical analysis" sections
8	Sensitivity analyses and additional analyses	Describe any sensitivity analyses or additional analyses performed (eg, comparison of effect estimates from different approaches, independent replication, bias analytic techniques, validation of instruments, simulations).	Methods, "Statistical analysis" sections
9	Software and preregistration
	a	Name statistical software and package(s), including version and settings used.	Methods, "Statistical analysis" sections
	b	State whether the study protocol and details were preregistered (as well as when and where).	N/A
Results
10	Descriptive data
	a	Report the numbers of individuals at each stage of included studies and reasons for exclusion. Consider use of a flow diagram.	Results, "Instrumental Variables Selection" sections,"Figure 2"
	b	Report summary statistics for phenotypic exposure(s), outcome(s), and other relevant variables (eg, means, SDs, proportions).	Table 1
	c	If the data sources include meta-analyses of previous studies, provide the assessments of heterogeneity across these studies.	N/A
	d	For 2-sample MR: i. Provide justification of the similarity of the genetic variant–exposure associations between the exposure and outcome samples. ii. Provide information on the number of individuals who overlap between the exposure and outcome studies.	Results,"Mendelian Randomization Analysis" sections
11	Main results
	a	Report the associations between genetic variant and exposure and between genetic variant and outcome, preferably on an interpretable scale.	Table 2
	b	Report MR estimates of the relationship between exposure and outcome and the measures of uncertainty from the MR analysis, on an interpretable scale, such as odds ratio or relative risk per SD difference.	Results,"Mendelian Randomization Analysis" sections
	c	If relevant, consider translating estimates of relative risk into absolute risk for a meaningful time period.	N/A
	d	Consider plots to visualize results (eg, forest plot, scatterplot of associations between genetic variants and outcome vs between genetic variants and exposure).	Supplementary Figure 1-12
12	Assessment of assumptions
	a	Report the assessment of the validity of the assumptions.	Results, paragraph 3
	b	Report any additional statistics (eg, assessments of heterogeneity across genetic variants, such as I2, Q statistic, or E-value).	Results, paragraph 3
13	Sensitivity analyses and additional analyses
	a	Report any sensitivity analyses to assess the robustness of the main results to violations of the assumptions.	Methods, Figure 1
	b	Report results from other sensitivity analyses or additional analyses.	Results,"Mendelian Randomization Analysis" sections
	c	Report any assessment of the direction of the causal relationship (eg, bidirectional MR).	Results,"Mendelian Randomization Analysis" sections
	d	When relevant, report and compare with estimates from non-MR analyses.	N/A
	e	Consider additional plots to visualize results (eg, leave-one-out analyses).	Supplementary Figure 1-12
Discussion
14	Key results	Summarize key results with reference to study objectives.	Discussion, paragraph 1
15	Limitations	Discuss limitations of the study, taking into account the validity of the IV assumptions, other sources of potential bias, and imprecision. Discuss both direction and magnitude of any potential bias and any efforts to address them.	Discussion, paragraph 5
16	Interpretation
	a	Meaning: Give a cautious overall interpretation of results in the context of their limitations and in comparison with other studies.	Discussion, paragraph 2-4
	b	Mechanism: Discuss underlying biological mechanisms that could drive a potential causal relationship between the investigated exposure and the outcome, and whether the gene-environment equivalence assumption is reasonable. Use causal language carefully, clarifying that IV estimates may provide causal effects only under certain assumptions.	Discussion, paragraph 2-4
	c	Clinical relevance: Discuss whether the results have clinical or public policy relevance, and to what extent they inform effect sizes of possible interventions.	Discussion, paragraph 6
17	Generalizability	Discuss the generalizability of the study results (a) to other populations, (b) across other exposure periods/timings, and (c) across other levels of exposure.	Discussion, paragraph 6
Other Information
18	Funding	Describe sources of funding and the role of funders in the present study and, if applicable, sources of funding for the databases and original study or studies on which the present study is based.	Funding section
19	Data and data sharing	Provide the data used to perform all analyses or report where and how the data can be accessed, and reference these sources in the article. Provide the statistical code needed to reproduce the results in the article or report whether the code is publicly accessible and, if so, where.	Data availability statement section
20	Conflicts of interest	All authors should declare all potential conflicts of interest.	Conflicts of interest section
Reference: Skrivankova, V.W., Richmond, R.C., Woolf, B.A.R., Yarmolinsky, J., Davies, N.M., Swanson, S.A., et al. (2021). Strengthening the Reporting of Observational Studies in Epidemiology Using Mendelian Randomization: The STROBE-MR Statement. JAMA 326, 1614-1621. doi: 10.1001/jama.2021.18236

## Sheet: Table S2
Table 2. SNPs used as instrumental variables from gut microbiome and CRC GWASs (P < 1 × 10-5).
Classification	Bacterial traits	SNP	EA	OA	EAF	R2 (%)	F	gut microbiota			CRC(AGWAS)			CRC-FinnGen
								Beta	SE	P-value	Beta	SE	P-value	Beta	SE	P-value
family	Porphyromonadaceae.id.943	rs10119172	C	G	0.1511	0.388965	70.3652	-0.07398	0.01421	1.09e-07	0.005	0.024	0.8246	0.0052	0.0351	0.8829
		rs1029811	T	G	0.1551	0.381215	68.9579	0.06771	0.0145	2.36e-06	-0.001	0.038	0.9893	0.056	0.0347	0.1063
		rs10762312	G	A	0.2634	0.46646	84.4501	-0.05204	0.01184	9.22e-06	-0.021	0.021	0.3144	-0.016	0.0288	0.5782
		rs10858364	G	T	0.2763	0.458747	83.0473	0.05579	0.01204	3.28e-06	-0.002	0.034	0.9508	0.0115	0.0315	0.7143
		rs12700163	T	C	0.2643	0.46646	84.4501	-0.05327	0.01184	7.59e-06	-0.019	0.047	0.684101	0.0066	0.0312	0.8319
		rs17065783	A	G	0.2237	0.453498	82.0927	-0.05985	0.01218	1.22e-06	-0.02	0.026	0.4424	-0.0209	0.0362	0.5637
		rs2066088	C	G	0.0358	0.127718	23.0442	0.19581	0.04339	9.35e-06	0.046	0.027	0.0849102	0.0806	0.0603	0.181
		rs2401072	A	T	0.4185	0.518311	93.8863	-0.04841	0.01065	5.88e-06	0.022	0.022	0.3134	-0.0036	0.0268	0.8926
		rs35233670	T	C	0.4414	0.522705	94.6865	-0.04675	0.01056	9.56e-06	-0.039	0.021	0.0629898	-0.0629	0.0266	0.01815
		rs35961441	A	C	0.0736	0.268245	48.4677	0.09118	0.02063	8.16e-06	0.208	0.088	0.0185601	0.1017	0.0687	0.1388
		rs7330827	T	C	0.0755	0.233186	42.1183	-0.10384	0.02374	8.04e-06	-0.19	0.185	0.3054	-0.0464	0.0569	0.4151
genus	Anaerotruncus.id.2054	rs10150232	A	G	0.2535	0.496289	80.3759	0.05749	0.01244	4.56e-06	0.031	0.024	0.1931	0.0875	0.0332	0.00847
		rs11018566	A	G	0.0517	0.169238	27.319	-0.15646	0.0366	6.13e-06	-0.035	0.029	0.2254	-0.1024	0.0601	0.08824
		rs12056802	C	G	0.0825	0.350108	56.6181	0.07794	0.01766	4.94e-06	0.004	0.023	0.8594	-0.0406	0.04	0.3099
		rs1272208	G	T	0.2803	0.477204	77.2702	-0.06074	0.01294	4.72e-06	0.004	0.064	0.9459	0.0205	0.0313	0.5131
		rs1431492	C	T	0.1829	0.424334	68.6728	-0.06576	0.01456	6.25e-06	-0.026	0.022	0.2306	0.0043	0.0363	0.9064
		rs4669806	G	T	0.2495	0.503948	81.6225	0.05658	0.01225	3.4e-06	-0.011	0.02	0.585	-0.049	0.0324	0.1306
		rs6563550	T	C	0.0785	0.351098	56.7789	0.08546	0.01761	4.14e-07	-0.009	0.02	0.651499	-0.0135	0.0495	0.7857
		rs7675045	A	T	0.4722	0.559881	90.7328	-0.04986	0.01102	6.17e-06	0	0.02	0.9818	-0.0197	0.0266	0.4596
		rs7963258	G	C	0.4294	0.552896	89.5946	0.04953	0.01116	9.15e-06	0.021	0.02	0.2811	0.0338	0.028	0.2262
		rs9347879	T	C	0.4602	0.560387	90.8153	0.04845	0.01101	9.73e-06	0.026	0.02	0.1971	-0.0273	0.0267	0.3076
	Intestinibacter.id.11345	rs10805326	G	A	0.2783	0.581772	71.9825	0.07535	0.01389	7.13e-08	0.082	0.043	0.0600606	0.0068	0.0293	0.8155
		rs11109097	C	T	0.3121	0.586389	72.5571	0.06291	0.01378	4.12e-06	0.022	0.02	0.2707	-0.0206	0.0269	0.4428
		rs112879476	C	T	0.0944	0.367102	45.3235	-0.09879	0.02206	6.65e-06	-0.066	0.041	0.1049	-0.0521	0.0463	0.261
		rs16938435	T	C	0.0606	0.345417	42.637	-0.11009	0.02345	2.7e-06	-0.026	0.024	0.2707	-0.0809	0.045	0.07223
		rs2098844	C	T	0.4245	0.632474	78.2958	-0.05647	0.01277	8.91e-06	-0.023	0.021	0.2755	-0.0545	0.0276	0.04831
		rs2702387	A	G	0.3519	0.614774	76.0911	0.05858	0.01314	8.52e-06	0.018	0.02	0.3699	0.0314	0.0271	0.2452
		rs4327025	G	A	0.1948	0.526729	65.136	-0.08232	0.01535	8.91e-08	-0.032	0.02	0.1086	-0.0003	0.0343	0.9919
		rs447950	A	G	0.2992	0.594538	73.5716	0.06207	0.01359	6.44e-06	0.007	0.02	0.713899	-0.0234	0.0275	0.3943
		rs6875660	C	T	0.1233	0.419595	51.8319	0.09053	0.01929	1.85e-06	0.013	0.03	0.663001	-0.0003	0.0555	0.996
		rs9348442	C	T	0.0875	0.366936	45.303	0.10036	0.02207	4.21e-06	0.004	0.02	0.843	0.0518	0.0406	0.2026
	Slackia.id.825	rs1006200	G	A	0.2883	0.804367	49.148	-0.09104	0.02034	9.51e-06	-0.012	0.02	0.5652	-0.0036	0.0305	0.9071
		rs10409783	A	G	0.2833	0.776349	47.4227	0.09482	0.02108	7.79e-06	-0.005	0.026	0.844	0.0117	0.0297	0.6937
		rs11957560	C	T	0.4602	0.90252	55.1999	0.08037	0.01811	9.86e-06	0.04	0.02	0.04596	0.0174	0.027	0.5189
		rs12440440	A	G	0.3091	0.860159	52.5865	0.08786	0.01901	4.39e-06	0.006	0.023	0.781601	0.0336	0.028	0.2313
		rs16894137	C	T	0.1431	0.624164	38.0682	-0.12191	0.02626	3.17e-06	-0.047	0.025	0.0569495	0.0135	0.0395	0.7318
		rs35156985	T	C	0.0636	0.472797	28.7923	-0.15631	0.03472	7.1e-06	0.023	0.031	0.4506	0.0497	0.066	0.4514
		rs4492265	A	G	0.3101	0.855252	52.284	-0.09229	0.01912	1.49e-06	-0.014	0.021	0.4919	-0.024	0.0291	0.4099
		rs7710333	C	T	0.1083	0.513097	31.2592	0.14668	0.03198	7.08e-06	-0.066	0.095	0.4859	0.0342	0.0612	0.5762
		rs8901	C	T	0.3708	0.877083	53.6304	0.09344	0.01864	5.8e-07	0.066	0.02	0.00123401	0.0384	0.0292	0.1887
	RuminococcaceaeUCG004.id.11362	rs12125734	G	T	0.0865	0.428951	39.0691	0.1329	0.02559	2.27e-07	0.092	0.066	0.1635	-0.0368	0.0464	0.4276
		rs2248146	T	C	0.3221	0.717239	65.5164	0.07074	0.01526	4.03e-06	0	0.02	0.9879	-0.0312	0.028	0.2645
		rs4681319	C	T	0.4354	0.758182	69.2848	0.06526	0.01443	6.11e-06	0.016	0.02	0.4085	-0.0235	0.0266	0.3768
		rs511258	G	A	0.2634	0.678816	61.9826	-0.07656	0.01613	3.01e-06	-0.021	0.022	0.3363	-0.0675	0.0341	0.04789
		rs59963881	A	G	0.2495	0.65308	59.6171	0.07642	0.01677	8.1e-06	0.075	0.043	0.0843995	-0.0215	0.0303	0.4782
		rs61926359	A	G	0.1481	0.538808	49.1292	0.09579	0.02035	4.41e-06	-0.033	0.053	0.5255	-0.0016	0.0353	0.9642
		rs6769553	A	G	0.2843	0.699491	63.8837	0.08215	0.01565	1.85e-07	0.027	0.02	0.1789	0.0367	0.0302	0.2243
		rs7569771	A	G	0.2167	0.647327	59.0886	-0.07718	0.01692	4.91e-06	-0.004	0.02	0.8223	0.0102	0.031	0.7417
		rs872501	G	A	0.1272	0.425803	38.7812	0.1148	0.02578	6.64e-06	0.044	0.034	0.1965	-0.0264	0.0509	0.6046
species	Eubacteriumcoprostanoligenesgroup.id.11375	rs10217667	C	T	0.1918	0.403794	68.8624	-0.06718	0.01452	7.14e-06	-0.003	0.039	0.9366	0.0009	0.0333	0.9774
		rs10444197	A	G	0.3678	0.518261	88.4852	-0.04978	0.0113	7.61e-06	-0.024	0.025	0.3366	-0.0151	0.0279	0.5894
		rs1165472	G	A	0.2535	0.476712	81.3574	-0.05559	0.01229	6.53e-06	0.047	0.038	0.2112	0.0105	0.0309	0.7345
		rs11720857	C	T	0.1769	0.407145	69.4363	0.06279	0.0144	9.58e-06	0.031	0.025	0.2158	0.0174	0.0346	0.6157
		rs12906958	C	T	0.3022	0.5071	86.5699	-0.05414	0.01155	2.81e-06	-0.006	0.022	0.776101	0.0384	0.0294	0.1907
		rs17159861	C	T	0.1332	0.349807	59.6233	0.09712	0.01677	6.66e-09	-0.022	0.03	0.459701	-0.0207	0.0434	0.6331
		rs2644213	G	A	0.2366	0.484959	82.7717	0.05377	0.01208	9.54e-06	0.027	0.021	0.1951	-0.0151	0.029	0.6022
		rs4076415	T	G	0.4006	0.533284	91.064	0.05017	0.01098	3.27e-06	-0.03	0.034	0.3832	-0.0218	0.0277	0.4321
		rs4699741	C	T	0.0795	0.289154	49.2553	-0.08516	0.0203	9.79e-06	-0.048	0.039	0.2186	0.0228	0.0474	0.6305
		rs62025228	T	G	0.1143	0.327432	55.797	-0.07887	0.01792	9.38e-06	-0.05	0.032	0.1188	-0.0423	0.0483	0.3814
		rs6762473	C	A	0.3569	0.523329	89.355	0.05166	0.01119	4.84e-06	0.032	0.02	0.0994604	0.0277	0.028	0.3234
		rs9648214	T	C	0.1183	0.358324	61.0802	-0.08215	0.01637	2.9e-07	-0.004	0.024	0.8753	-0.016	0.0471	0.7339
SNP, single-nucleotide polymorphism; EA, effect allele; OA, other allele; R2, percentage of the variation of asthma explained by the SNP; Beta, estimate of the effect of the association; SE. standard error;

## Sheet: Table S3
Table 3. Results of MR Steiger direction test.
Data source	Bacterial traits	Outcome	SNP	rsq.exposure	rsq.outcome	steiger_dir*	steiger_pval
MiBioGen consortium	family Porphyromonadaceae.id.943	CRC	rs10119172	0.00147587	1.27775e-06	TRUE	4.68163e-05
MiBioGen consortium	family Porphyromonadaceae.id.943	CRC	rs1029811	0.00118769	2.03874e-08	TRUE	0.000179196
MiBioGen consortium	family Porphyromonadaceae.id.943	CRC	rs10762312	0.00105235	2.94386e-05	TRUE	0.00318622
MiBioGen consortium	family Porphyromonadaceae.id.943	CRC	rs10858364	0.0011695	1.01867e-07	TRUE	0.000216891
MiBioGen consortium	family Porphyromonadaceae.id.943	CRC	rs12700163	0.00110263	4.81105e-06	TRUE	0.00071028
MiBioGen consortium	family Porphyromonadaceae.id.943	CRC	rs17065783	0.00131495	1.74195e-05	TRUE	0.000459339
MiBioGen consortium	family Porphyromonadaceae.id.943	CRC	rs2066088	0.00110932	8.54439e-05	TRUE	0.00860955
MiBioGen consortium	family Porphyromonadaceae.id.943	CRC	rs2401072	0.00112546	2.94386e-05	TRUE	0.00213913
MiBioGen consortium	family Porphyromonadaceae.id.943	CRC	rs35233670	0.00106763	0.000101526	TRUE	0.0136134
MiBioGen consortium	family Porphyromonadaceae.id.943	CRC	rs35961441	0.00106411	0.000164445	TRUE	0.0306529
MiBioGen consortium	family Porphyromonadaceae.id.943	CRC	rs7330827	0.00104223	3.10513e-05	TRUE	0.00354454
MiBioGen consortium	genus Anaerotruncus.id.2054	CRC	rs10150232	0.00116329	4.91145e-05	TRUE	0.00309045
MiBioGen consortium	genus Anaerotruncus.id.2054	CRC	rs11018566	0.000995543	4.28797e-05	TRUE	0.00633925
MiBioGen consortium	genus Anaerotruncus.id.2054	CRC	rs12056802	0.00106103	8.90418e-07	TRUE	0.000554663
MiBioGen consortium	genus Anaerotruncus.id.2054	CRC	rs1272208	0.00120007	1.14998e-07	TRUE	0.000180515
MiBioGen consortium	genus Anaerotruncus.id.2054	CRC	rs1431492	0.00111113	4.11163e-05	TRUE	0.00329113
MiBioGen consortium	genus Anaerotruncus.id.2054	CRC	rs4669806	0.00116198	8.90536e-06	TRUE	0.000684719
MiBioGen consortium	genus Anaerotruncus.id.2054	CRC	rs6563550	0.00128262	5.96146e-06	TRUE	0.000269053
MiBioGen consortium	genus Anaerotruncus.id.2054	CRC	rs7675045	0.00111508	0	TRUE	0.000267028
MiBioGen consortium	genus Anaerotruncus.id.2054	CRC	rs7963258	0.00107298	3.2456e-05	TRUE	0.00313556
MiBioGen consortium	genus Anaerotruncus.id.2054	CRC	rs9347879	0.00105488	4.97502e-05	TRUE	0.00550661
MiBioGen consortium	genus Intestinibacter.id.11345	CRC	rs10805326	0.00160219	0.000107047	TRUE	0.0011901
MiBioGen consortium	genus Intestinibacter.id.11345	CRC	rs11109097	0.00113526	3.56205e-05	TRUE	0.0024706
MiBioGen consortium	genus Intestinibacter.id.11345	CRC	rs112879476	0.00109242	7.62811e-05	TRUE	0.00793135
MiBioGen consortium	genus Intestinibacter.id.11345	CRC	rs16938435	0.00120043	3.45493e-05	TRUE	0.0016839
MiBioGen consortium	genus Intestinibacter.id.11345	CRC	rs2098844	0.00106522	3.53128e-05	TRUE	0.00356393
MiBioGen consortium	genus Intestinibacter.id.11345	CRC	rs2702387	0.00108264	2.38454e-05	TRUE	0.0022206
MiBioGen consortium	genus Intestinibacter.id.11345	CRC	rs4327025	0.00156589	7.53594e-05	TRUE	0.000743133
MiBioGen consortium	genus Intestinibacter.id.11345	CRC	rs447950	0.00113626	3.60632e-06	TRUE	0.000515423
MiBioGen consortium	genus Intestinibacter.id.11345	CRC	rs6875660	0.00119963	5.52805e-06	TRUE	0.000424177
MiBioGen consortium	genus Intestinibacter.id.11345	CRC	rs9348442	0.00112635	1.17758e-06	TRUE	0.000392117
MiBioGen consortium	genus Slackia.id.825	CRC	rs1006200	0.00109128	1.05981e-05	TRUE	0.00115016
MiBioGen consortium	genus Slackia.id.825	CRC	rs10409783	0.00110212	1.08874e-06	TRUE	0.000447728
MiBioGen consortium	genus Slackia.id.825	CRC	rs11957560	0.00107283	0.000117744	TRUE	0.0167833
MiBioGen consortium	genus Slackia.id.825	CRC	rs12440440	0.00116348	2.00344e-06	TRUE	0.000358024
MiBioGen consortium	genus Slackia.id.825	CRC	rs16894137	0.00117389	0.00010404	TRUE	0.00860896
MiBioGen consortium	genus Slackia.id.825	CRC	rs35156985	0.00110403	1.62052e-05	TRUE	0.00143287
MiBioGen consortium	genus Slackia.id.825	CRC	rs4492265	0.00126891	1.3084e-05	TRUE	0.000475577
MiBioGen consortium	genus Slackia.id.825	CRC	rs7710333	0.00114587	1.4209e-05	TRUE	0.00102334
MiBioGen consortium	genus Slackia.id.825	CRC	rs8901	0.00136844	0.000320493	TRUE	0.0370826
MiBioGen consortium	genus RuminococcaceaeUCG004.id.11362	CRC	rs12125734	0.00146865	5.71996e-05	TRUE	0.000783037
MiBioGen consortium	genus RuminococcaceaeUCG004.id.11362	CRC	rs2248146	0.00117047	0	TRUE	0.000187815
MiBioGen consortium	genus RuminococcaceaeUCG004.id.11362	CRC	rs4681319	0.0011141	1.88409e-05	TRUE	0.00152395
MiBioGen consortium	genus RuminococcaceaeUCG004.id.11362	CRC	rs511258	0.00122702	2.68233e-05	TRUE	0.00111841
MiBioGen consortium	genus RuminococcaceaeUCG004.id.11362	CRC	rs59963881	0.00113111	8.95523e-05	TRUE	0.0083206
MiBioGen consortium	genus RuminococcaceaeUCG004.id.11362	CRC	rs61926359	0.0012068	1.1413e-05	TRUE	0.00061759
MiBioGen consortium	genus RuminococcaceaeUCG004.id.11362	CRC	rs6769553	0.00150031	5.36506e-05	TRUE	0.000604375
MiBioGen consortium	genus RuminococcaceaeUCG004.id.11362	CRC	rs7569771	0.00113335	1.17758e-06	TRUE	0.00037554
MiBioGen consortium	genus RuminococcaceaeUCG004.id.11362	CRC	rs872501	0.00108018	4.9301e-05	TRUE	0.00477873
MiBioGen consortium	species Eubacteriumcoprostanoligenesgroup.id.11375	CRC	rs10217667	0.00116597	1.74198e-07	TRUE	0.000231293
MiBioGen consortium	species Eubacteriumcoprostanoligenesgroup.id.11375	CRC	rs10444197	0.00105716	2.71307e-05	TRUE	0.0028736
MiBioGen consortium	species Eubacteriumcoprostanoligenesgroup.id.11375	CRC	rs1165472	0.00111443	4.50338e-05	TRUE	0.00359154
MiBioGen consortium	species Eubacteriumcoprostanoligenesgroup.id.11375	CRC	rs11720857	0.00103575	4.52641e-05	TRUE	0.00545257
MiBioGen consortium	species Eubacteriumcoprostanoligenesgroup.id.11375	CRC	rs12906958	0.00119674	2.18971e-06	TRUE	0.00030023
MiBioGen consortium	species Eubacteriumcoprostanoligenesgroup.id.11375	CRC	rs17159861	0.0018256	1.58316e-05	TRUE	2.32407e-05
MiBioGen consortium	species Eubacteriumcoprostanoligenesgroup.id.11375	CRC	rs2644213	0.00107926	4.86629e-05	TRUE	0.00472772
MiBioGen consortium	species Eubacteriumcoprostanoligenesgroup.id.11375	CRC	rs4076415	0.0011372	2.29195e-05	TRUE	0.0015835
MiBioGen consortium	species Eubacteriumcoprostanoligenesgroup.id.11375	CRC	rs4699741	0.000958762	4.45927e-05	TRUE	0.00801834
MiBioGen consortium	species Eubacteriumcoprostanoligenesgroup.id.11375	CRC	rs4717831	0.00110305	2.59785e-05	TRUE	0.00214482
MiBioGen consortium	species Eubacteriumcoprostanoligenesgroup.id.11375	CRC	rs62025228	0.00105521	7.18685e-05	TRUE	0.00876902
MiBioGen consortium	species Eubacteriumcoprostanoligenesgroup.id.11375	CRC	rs6762473	0.00116089	7.53594e-05	TRUE	0.0055678
MiBioGen consortium	species Eubacteriumcoprostanoligenesgroup.id.11375	CRC	rs9648214	0.00137142	8.17762e-07	TRUE	8.00116e-05
FinnGen	family Porphyromonadaceae.id.943	CRC	rs10119172	0.00147587	6.64583e-07	TRUE	4.4082e-05
FinnGen	family Porphyromonadaceae.id.943	CRC	rs1029811	0.00118769	7.8857e-05	TRUE	0.00544757
FinnGen	family Porphyromonadaceae.id.943	CRC	rs10762312	0.00105235	9.34562e-06	TRUE	0.00141425
FinnGen	family Porphyromonadaceae.id.943	CRC	rs10858364	0.0011695	4.0358e-06	TRUE	0.000471176
FinnGen	family Porphyromonadaceae.id.943	CRC	rs12700163	0.00110263	1.35499e-06	TRUE	0.000500419
FinnGen	family Porphyromonadaceae.id.943	CRC	rs17065783	0.00131495	1.00932e-05	TRUE	0.000325351
FinnGen	family Porphyromonadaceae.id.943	CRC	rs2066088	0.00110932	5.40965e-05	TRUE	0.00481423
FinnGen	family Porphyromonadaceae.id.943	CRC	rs2401072	0.00112546	5.46377e-07	TRUE	0.000365472
FinnGen	family Porphyromonadaceae.id.943	CRC	rs35233670	0.00106763	0.000169286	TRUE	0.0326539
FinnGen	family Porphyromonadaceae.id.943	CRC	rs35961441	0.00106411	6.63524e-05	TRUE	0.00784176
FinnGen	family Porphyromonadaceae.id.943	CRC	rs7330827	0.00104223	2.01354e-05	TRUE	0.00253254
FinnGen	genus Anaerotruncus.id.2054	CRC	rs10150232	0.00116329	0.000204447	TRUE	0.0305456
FinnGen	genus Anaerotruncus.id.2054	CRC	rs11018566	0.000995543	8.54563e-05	TRUE	0.0148722
FinnGen	genus Anaerotruncus.id.2054	CRC	rs12056802	0.00106103	3.03284e-05	TRUE	0.00312803
FinnGen	genus Anaerotruncus.id.2054	CRC	rs1272208	0.00120007	1.26283e-05	TRUE	0.000688682
FinnGen	genus Anaerotruncus.id.2054	CRC	rs1431492	0.00111113	4.13098e-07	TRUE	0.000358682
FinnGen	genus Anaerotruncus.id.2054	CRC	rs4669806	0.00116198	6.73291e-05	TRUE	0.00471573
FinnGen	genus Anaerotruncus.id.2054	CRC	rs6563550	0.00128262	2.18971e-06	TRUE	0.000177989
FinnGen	genus Anaerotruncus.id.2054	CRC	rs7675045	0.00111508	1.6147e-05	TRUE	0.00134199
FinnGen	genus Anaerotruncus.id.2054	CRC	rs7963258	0.00107298	4.28972e-05	TRUE	0.00422195
FinnGen	genus Anaerotruncus.id.2054	CRC	rs9347879	0.00105488	3.07765e-05	TRUE	0.00328086
FinnGen	genus Intestinibacter.id.11345	CRC	rs10805326	0.00160219	1.63094e-06	TRUE	2.5543e-05
FinnGen	genus Intestinibacter.id.11345	CRC	rs11109097	0.00113526	1.77574e-05	TRUE	0.00136298
FinnGen	genus Intestinibacter.id.11345	CRC	rs112879476	0.00109242	3.83402e-05	TRUE	0.0035249
FinnGen	genus Intestinibacter.id.11345	CRC	rs16938435	0.00120043	9.78558e-05	TRUE	0.00715708
FinnGen	genus Intestinibacter.id.11345	CRC	rs2098844	0.00106522	0.000118054	TRUE	0.018014
FinnGen	genus Intestinibacter.id.11345	CRC	rs2702387	0.00108264	4.065e-05	TRUE	0.00395469
FinnGen	genus Intestinibacter.id.11345	CRC	rs4327025	0.00156589	2.31639e-09	TRUE	1.75643e-05
FinnGen	genus Intestinibacter.id.11345	CRC	rs447950	0.00113626	2.19237e-05	TRUE	0.00161524
FinnGen	genus Intestinibacter.id.11345	CRC	rs6875660	0.00119963	8.84736e-10	TRUE	0.000170509
FinnGen	genus Intestinibacter.id.11345	CRC	rs9348442	0.00112635	4.92882e-05	TRUE	0.00393629
FinnGen	genus Slackia.id.825	CRC	rs1006200	0.00109128	4.21854e-07	TRUE	0.000435184
FinnGen	genus Slackia.id.825	CRC	rs10409783	0.00110212	4.69909e-06	TRUE	0.000749766
FinnGen	genus Slackia.id.825	CRC	rs11957560	0.00107283	1.25754e-05	TRUE	0.00150995
FinnGen	genus Slackia.id.825	CRC	rs12440440	0.00116348	4.36014e-05	TRUE	0.0028063
FinnGen	genus Slackia.id.825	CRC	rs16894137	0.00117389	3.53695e-06	TRUE	0.000435586
FinnGen	genus Slackia.id.825	CRC	rs35156985	0.00110403	1.71702e-05	TRUE	0.00158158
FinnGen	genus Slackia.id.825	CRC	rs4492265	0.00126891	2.05961e-05	TRUE	0.000733422
FinnGen	genus Slackia.id.825	CRC	rs7710333	0.00114587	9.45589e-06	TRUE	0.000828424
FinnGen	genus Slackia.id.825	CRC	rs8901	0.00136844	5.23638e-05	TRUE	0.00122566
FinnGen	genus RuminococcaceaeUCG004.id.11362	CRC	rs12125734	0.00146865	1.90462e-05	TRUE	0.000224793
FinnGen	genus RuminococcaceaeUCG004.id.11362	CRC	rs2248146	0.00117047	3.75953e-05	TRUE	0.00228442
FinnGen	genus RuminococcaceaeUCG004.id.11362	CRC	rs4681319	0.0011141	2.3633e-05	TRUE	0.00194972
FinnGen	genus RuminococcaceaeUCG004.id.11362	CRC	rs511258	0.00122702	0.000118633	TRUE	0.00873204
FinnGen	genus RuminococcaceaeUCG004.id.11362	CRC	rs59963881	0.00113111	1.52455e-05	TRUE	0.00124106
FinnGen	genus RuminococcaceaeUCG004.id.11362	CRC	rs61926359	0.0012068	6.22082e-08	TRUE	0.000179314
FinnGen	genus RuminococcaceaeUCG004.id.11362	CRC	rs6769553	0.00150031	4.47153e-05	TRUE	0.00049796
FinnGen	genus RuminococcaceaeUCG004.id.11362	CRC	rs7569771	0.00113335	3.27818e-06	TRUE	0.000539646
FinnGen	genus RuminococcaceaeUCG004.id.11362	CRC	rs872501	0.00108018	8.14565e-06	TRUE	0.00111378
FinnGen	species Eubacteriumcoprostanoligenesgroup.id.11375	CRC	rs10217667	0.00116597	2.21184e-08	TRUE	0.000221617
FinnGen	species Eubacteriumcoprostanoligenesgroup.id.11375	CRC	rs10444197	0.00105716	8.86949e-06	TRUE	0.00133504
FinnGen	species Eubacteriumcoprostanoligenesgroup.id.11375	CRC	rs1165472	0.00111443	3.49637e-06	TRUE	0.000618993
FinnGen	species Eubacteriumcoprostanoligenesgroup.id.11375	CRC	rs11720857	0.00103575	7.65773e-06	TRUE	0.00139704
FinnGen	species Eubacteriumcoprostanoligenesgroup.id.11375	CRC	rs12906958	0.00119674	5.16538e-05	TRUE	0.00290693
FinnGen	species Eubacteriumcoprostanoligenesgroup.id.11375	CRC	rs17159861	0.0018256	6.88835e-06	TRUE	1.31691e-05
FinnGen	species Eubacteriumcoprostanoligenesgroup.id.11375	CRC	rs2644213	0.00107926	8.2094e-06	TRUE	0.00112458
FinnGen	species Eubacteriumcoprostanoligenesgroup.id.11375	CRC	rs4076415	0.0011372	1.87544e-05	TRUE	0.00140882
FinnGen	species Eubacteriumcoprostanoligenesgroup.id.11375	CRC	rs4699741	0.000958762	7.00595e-06	TRUE	0.00209923
FinnGen	species Eubacteriumcoprostanoligenesgroup.id.11375	CRC	rs62025228	0.00105521	2.32238e-05	TRUE	0.00265433
FinnGen	species Eubacteriumcoprostanoligenesgroup.id.11375	CRC	rs6762473	0.00116089	2.96338e-05	TRUE	0.0018711
FinnGen	species Eubacteriumcoprostanoligenesgroup.id.11375	CRC	rs9648214	0.00137142	3.49425e-06	TRUE	0.000133459
*SNPs with “TRUE” MR Steiger results suggest causality in the expected direction (ie, thoses explaining more variance in exposure than in outcome) and will not be removed from the study.

## Sheet: Table S4
Table 4. Power calculations in Mendelian randomization study
Data source	Bacterial taxas	Outcome	R2	Sample size	Proportion of cases	Required ORs (power = 80%)
MiBioGen consortium	family Porphyromonadaceae.id.943	CRC	0.0429	33870	0.198	1.26 (or 0.97)
MiBioGen consortium	genus Anaerotruncus.id.2054	CRC	0.0444	33870	0.198	1.17 (or 0.72)
MiBioGen consortium	genus Intestinibacter.id.11345	CRC	0.0504	33870	0.198	1.31 (or 1.00)
MiBioGen consortium	genus Slackia.id.825	CRC	0.0668	33870	0.198	1.24 (or 0.99)
MiBioGen consortium	genus RuminococcaceaeUCG004.id.11362	CRC	0.0556	33870	0.198	1.27 (or 0.99)
MiBioGen consortium	species Eubacteriumcoprostanoligenesgroup.id.11375	CRC	0.0552	33870	0.198	1.25 (or 0.98)
FinnGen	family Porphyromonadaceae.id.943	CRC	0.0429	33027	0.2248	1.41(or 1.00)
FinnGen	genus Anaerotruncus.id.2054	CRC	0.0444	33027	0.2248	1.07(or 0.60)
FinnGen	genus Intestinibacter.id.11345	CRC	0.0504	33027	0.2248	1.24(or 0.97)
FinnGen	genus Slackia.id.825	CRC	0.0668	33027	0.2248	1.23(or 0.99)
FinnGen	genus RuminococcaceaeUCG004.id.11362	CRC	0.0556	33027	0.2248	0.79(or 0.92)
FinnGen	species Eubacteriumcoprostanoligenesgroup.id.11375	CRC	0.0552	33027	0.2248	1.25(or 0.99)
